# Supplementary material for: Environmental selection is a main driver of divergence in house sparrows (Passer domesticus) in Romania and Bulgaria
Source: Ecol Evol. 2016 Oct 11;6(22):7954–64. doi: 10.1002/ece3.2509 (PMC5108248; doi:10.1002/ece3.2509)
Supplement: Supplementary file 3 [file ECE3-6-7954-s003.xlsx]

## Sheet: Tabelle1
Table S4 Pearson correlation coefficients for environmental variables obtained for this study.
Pearson r below the diagonal; p-values above the diagonal.
Pearson r	Bio 1	Bio 2	Bio 3	Bio 4	Bio 6	Bio 7	Bio 8	Bio 9	Bio 12	Bio 13	Bio 14	Bio 15	Bio 16	Bio 17	Bio 18	Bio 19	Elevation	Slope	Aspect	LAI mean	LAI sd	LAI min	LAI max	Percent tree cover	QSCAT mean	QSCAT min	QSCAT max	QSCAT seasonality	Road density	Danube barrier*	Human pop density
Bio 1	1	0.00885154	0.0266656	0.391012	2.22045e-16	0.0333458	0.255856	8.564e-06	0.00121445	1.4347e-07	0.100706	2.24132e-12	5.44647e-10	0.0033935	4.48974e-13	9.54678e-05	5.71643e-10	0.0336484	0.762677	0.154629	0.000858261	0.0301383	0.0774724	0.00158825	0.00664653	0.0543877	0.0768271	0.872229	0.467617	1	0.29302
Bio 2	-0.448491	1	7.51559e-11	0.016862	7.46301e-05	1.88574e-09	0.138654	0.0372072	0.00125153	0.000147153	0.796104	0.000390401	6.1686e-05	0.268705	3.67482e-05	0.0870068	0.0613754	0.570938	0.555746	0.796202	0.284927	0.200384	0.813493	0.196298	0.164353	0.166369	0.0162911	0.478393	0.420772	1	0.246513
Bio 3	-0.38563	0.86609	1	0.731324	0.00888389	0.00750474	0.67187	0.680526	2.24486e-05	9.41125e-05	0.77951	0.00177434	4.84829e-05	0.782459	0.000770771	0.887586	0.00538469	0.632783	0.17528	0.082727	0.0671794	0.712033	0.177053	0.0424908	0.125422	0.455267	0.000367991	0.0258898	0.482842	1	0.323845
Bio 4	-0.154375	0.413148	-0.0621092	1	0.0230579	2.70982e-09	2.36074e-06	0.000523725	0.196904	0.891314	0.946472	0.349076	0.856553	0.0492314	0.165389	0.00039888	0.192681	0.00920003	0.322574	0.000347596	0.0387282	4.19658e-05	0.0026299	0.328154	0.754463	0.0572982	0.155242	0.00198225	0.496503	1	0.709215
Bio 6	0.942591	-0.633951	-0.4483	-0.394596	1	6.18861e-05	0.0381077	5.5081e-07	0.00319266	3.7448e-07	0.116164	3.0238e-12	2.04683e-09	0.00128607	3.95239e-14	5.61141e-06	6.95924e-06	0.250056	0.692913	0.486846	0.00788383	0.00615944	0.269461	0.0180559	0.00872941	0.019395	0.112059	0.66102	0.588566	1	0.322828
Bio 7	-0.371376	0.832517	0.45699	0.828202	-0.639369	1	0.000929877	0.00102771	0.285463	0.0334867	0.989738	0.00991497	0.0211439	0.0643257	0.00146901	0.0023246	0.728003	0.0835698	0.814143	0.0733209	0.639208	0.00179076	0.142937	0.971423	0.237523	0.0343176	0.552373	0.162964	0.65392	1	0.512583
Bio 8	-0.203563	0.263357	-0.0765807	0.719637	-0.362577	0.549327	1	7.63921e-06	0.718464	0.172953	0.427602	0.175892	0.247842	0.124793	0.0178339	0.000779769	0.123445	0.00309806	0.873552	0.380293	0.947701	0.0210666	0.461679	0.803283	0.732203	0.133296	0.05653	0.00336246	0.333367	1	0.514086
Bio 9	0.690878	-0.36417	-0.0744466	-0.570735	0.748389	-0.545446	-0.693568	1	0.172005	0.00168966	0.78097	0.00051084	0.00132949	0.0380342	8.25148e-07	9.80093e-06	0.0880485	0.81197	0.755333	0.874552	0.110724	0.000335342	0.865328	0.149863	0.478059	0.0927073	0.571302	0.0903987	0.394759	1	0.317675
Bio 12	-0.538862	0.537661	0.66701	-0.230482	-0.497905	0.191595	-0.0652044	-0.243546	1	1.72629e-11	0.0219747	0.0023784	1.35348e-09	0.055007	3.51095e-06	0.315909	0.00187002	0.365522	0.0475793	0.00336741	0.000212121	0.445001	0.00180588	0.00803006	0.158057	0.768745	0.00010443	0.00194229	0.89302	1	0.409955
Bio 13	-0.771963	0.613408	0.627095	0.0247365	-0.755426	0.371101	0.243025	-0.525433	0.878941	1	0.460928	1.05838e-08	0	0.72013	4.44089e-14	0.139663	0.000100648	0.327455	0.371926	0.00481334	3.66789e-05	0.780207	0.00327139	0.00131024	0.0535461	0.39705	0.000903281	0.0384842	0.601097	1	0.157169
Bio 14	0.290738	0.0467587	0.0506563	0.0121556	0.278786	-0.00232875	0.142895	-0.0503126	0.397513	0.132904	1	0.0155673	0.940334	6.89937e-11	0.894839	0.000518815	0.0477024	0.0615167	0.0151899	0.818226	0.824094	0.665945	0.900946	0.741588	0.17792	0.382936	0.646584	0.165264	0.690026	1	0.71033
Bio 15	-0.894649	0.581152	0.523396	0.168327	-0.892486	0.442525	0.241423	-0.571632	0.510926	0.810857	-0.417729	1	5.7927e-12	0.000186468	8.85847e-12	9.24612e-06	5.98113e-07	0.0510955	0.378703	0.0517754	0.000821488	0.230291	0.0357026	0.00267503	0.011175	0.129354	0.0204422	0.546644	0.213479	1	0.0896065
Bio 16	-0.846427	0.639461	0.646278	0.0327203	-0.831552	0.399832	0.206958	-0.535236	0.836361	0.980164	-0.0135516	0.887629	1	0.26505	0	0.0368944	3.84634e-06	0.175341	0.62044	0.00698161	2.45487e-05	0.631936	0.00369369	0.000762396	0.026287	0.270751	0.00126573	0.0811896	0.484278	1	0.143604
Bio 17	0.495143	-0.198264	-0.049962	-0.345047	0.536571	-0.325743	-0.272625	0.362706	0.33717	-0.0648025	0.866876	-0.605891	-0.199754	1	0.0751973	2.89404e-11	0.0277916	0.265939	0.0204145	0.70802	0.745656	0.0389664	0.655246	0.395708	0.177897	0.13768	0.361091	0.0228049	0.281914	1	0.396453
Bio 18	-0.905502	0.653921	0.556485	0.247241	-0.919726	0.531191	0.409897	-0.740766	0.711134	0.919101	-0.0239297	0.884331	0.946843	-0.31395	1	0.00108085	3.09788e-05	0.38593	0.639303	0.0720856	0.000189224	0.0783645	0.030893	0.00126221	0.0460654	0.0908264	0.0469027	0.659825	0.355081	1	0.128564
Bio 19	0.626667	-0.302555	-0.0255901	-0.580402	0.700688	-0.511917	-0.556047	0.687666	0.180094	-0.26271	0.571074	-0.689058	-0.364731	0.874584	-0.543472	1	0.0441704	0.53774	0.0367495	0.475536	0.460967	0.00111111	0.650343	0.285063	0.190042	0.0787926	0.407544	0.0195435	0.188155	1	0.210388
Elevation	-0.84591	0.329211	0.473471	-0.232613	-0.695741	0.0629068	-0.273566	-0.301608	0.521195	0.62508	-0.347255	0.746857	0.709136	-0.383036	0.658528	-0.35258	1	0.000419322	0.68646	0.0448935	0.00126632	0.426033	0.0457138	0.00239997	0.0142513	0.599295	0.00730147	0.0474297	0.623799	1	0.364072
Slope	-0.370787	-0.102331	0.0863505	-0.446472	-0.206013	-0.305742	-0.499259	-0.0430514	0.162743	0.175915	-0.329042	0.342427	0.241721	-0.199391	0.156018	-0.111228	0.57865	1	0.820076	0.0808507	0.0218992	0.647505	0.0868852	0.0766048	0.323875	0.499129	0.0963351	0.0529579	0.705817	1	0.853971
Aspect	0.054633	0.106372	0.241755	-0.17767	0.0714097	-0.042545	-0.0288093	0.0563758	0.347435	0.160609	0.419125	-0.158375	0.089485	0.401932	0.0847047	0.364992	-0.0729894	-0.0411639	1	0.813876	0.535455	0.96831	0.561557	0.97381	0.823041	0.492608	0.670132	0.889655	0.0702898	1	0.032765
LAI mean	-0.253483	0.0467358	0.306538	-0.585175	-0.125398	-0.315886	-0.157854	0.0285797	0.495494	0.478865	-0.0415944	0.341491	0.460645	0.0677316	0.317182	0.128647	0.351463	0.308335	0.0426071	1	1.14427e-08	1.20002e-05	6.66134e-16	0.16222	0.842035	0.279573	0.0536256	0.0128948	0.945812	1	0.342573
LAI sd	-0.552404	0.191805	0.322505	-0.361498	-0.454474	-0.0847288	0.011876	-0.282847	0.601718	0.653972	-0.04023	0.554072	0.664681	-0.05868	0.605419	-0.132893	0.537191	0.397721	0.111849	0.809807	1	0.184655	2.79152e-11	0.0422907	0.958455	0.340368	0.23325	0.0659284	0.373112	1	0.155928
LAI min	0.377896	-0.22875	0.0667591	-0.650286	0.466893	-0.523011	-0.400052	0.586408	0.137628	-0.0504921	0.0780472	-0.214657	-0.0865648	0.361087	-0.310766	0.542386	-0.143376	0.082644	0.00719292	0.682768	0.236754	1	0.000196071	0.474404	0.78682	0.148013	0.0801083	0.0154719	0.459159	1	0.707739
LAI max	-0.311652	0.0426963	0.240795	-0.506537	-0.197958	-0.260632	-0.132684	-0.0306997	0.52266	0.496805	-0.0225328	0.366902	0.491267	0.0807083	0.376313	0.0819332	0.350212	0.302666	0.10482	0.938617	0.874893	0.604272	1	0.279322	0.881733	0.416442	0.11034	0.0539442	0.941202	1	0.48115
Percent tree cover	-0.527992	0.230786	0.355233	-0.175665	-0.409176	0.00648603	0.045079	-0.256348	0.453531	0.535823	-0.0596511	0.505789	0.556897	-0.152869	0.537321	-0.191751	0.510534	0.312522	-0.00594408	0.249048	0.355555	-0.128975	0.194009	1	0.356633	0.891519	0.389759	0.305319	0.13065	1	0.265419
QSCAT mean	0.463111	-0.247829	-0.272188	-0.0565826	0.449214	-0.211438	0.0618983	0.127919	-0.251461	-0.339098	0.240328	-0.43612	-0.386522	0.24034	-0.349682	0.233961	-0.422726	-0.177201	-0.0404746	-0.0360718	0.00943167	0.0489366	-0.0269318	-0.165742	1	2.55582e-08	2.80697e-05	0.827691	0.0433805	1	0.0457105
QSCAT min	0.337982	-0.246687	-0.134573	-0.334226	0.404973	-0.369501	-0.266855	0.297477	-0.0531966	-0.15244	0.156991	-0.269495	-0.197436	0.263985	-0.299125	0.310343	-0.0949158	0.121913	-0.123758	0.19391	0.171347	0.257478	0.146336	-0.0246896	0.798604	1	0.207102	0.000841445	0.0688363	1	0.0256139
QSCAT max	0.312299	-0.41513	-0.583206	0.253119	0.281837	-0.107275	0.335203	-0.102235	-0.623966	-0.550445	-0.0828749	-0.401851	-0.53721	-0.164232	-0.348432	-0.149116	-0.458383	-0.294368	-0.0770104	-0.338992	-0.213332	-0.309055	-0.28314	-0.154779	0.661153	0.225465	1	2.49764e-05	0.399271	1	0.944467
QSCAT seasonality	0.0291133	-0.127823	-0.38747	0.518735	-0.0792702	0.248622	0.49556	-0.299504	-0.519597	-0.361921	-0.247312	-0.108817	-0.308008	-0.395267	-0.0795674	-0.404522	-0.347654	-0.339886	-0.0251163	-0.428298	-0.323911	-0.41808	-0.338568	-0.184011	-0.0393947	-0.553159	0.664229	1	0.433046	1	0.115374
Road density	-0.130946	0.144995	0.126544	0.122654	-0.0977026	0.0810391	0.17381	-0.153172	-0.024346	0.0944497	-0.0721158	0.222413	0.126133	-0.192986	0.16627	-0.234933	0.0886296	0.0682663	-0.319096	0.0123056	0.160217	-0.133425	0.0133542	0.26862	0.353818	0.320674	0.151732	-0.141235	1	1	0.000447895
Danube barrier*	-1.88	-1.89	5.3	-0.12	-0.54	2.59	0.49	0.2	0.21	-1.15	14.18	6.93	-0.36	-1.79	-1.24	0.17	-0.06	0.76	0	0.74	-15.53	-11.13	5.74	-0.57	-29.83	4.23	33.16	-3.79	0	1	1
Human pop density	-0.18867	0.207528	0.177211	0.0674418	-0.177578	0.118145	0.117727	-0.179448	0.148359	0.251982	-0.0671717	0.300208	0.260213	-0.152631	0.270031	-0.223884	0.163229	-0.0333154	-0.372517	0.170578	0.252713	-0.0677998	0.127029	0.199603	0.350217	0.388135	0.0126114	-0.279367	0.576324	0.03	1
* The Danube barrier was coded as 0 vs 1. Figures provided are coefficient estimates and p-values of a logistic regression.
